# Supplementary material for: Suppressor of cytokine signaling 1 gene mutation status as a prognostic biomarker in classical Hodgkin lymphoma
Source: Oncotarget. 2015 Aug 20;6(30):29097–110. doi: 10.18632/oncotarget.4829 (PMC4745714; doi:10.18632/oncotarget.4829)
Supplement: Supplementary file 2 [file oncotarget-06-29097-s002.xls]

## Sheet: Minor
	SOCS1 minor cases N=49			Mutation Type	SIFT Score	SIFT Prediction	Polyphen Score	Polyphen Prediction	SHM	SHM Motif	Strand
	SOCS1 minor cases with 1 mutation
	1	c.105 C>T	p.A35A	Silent	0.81	Tolerated	-	Silent	No	-	-
	2	c.106 C>T	p.P36S	Missense	0.92	Tolerated	0	Benign	No	-	-
	3	c.107 C>T	p.P36L	Missense	0.48	Tolerated	o	Benign	No	-	-
	4	c.110 C>T	p.A37V	Missense	0.29	Tolerated	0	Benign	No	-	-
	5	c.110 C>T	p.A37V	Missense	0.29	Tolerated	0	Benign	No	-	-
	6	c.123 G>A	p.A41A	Silent	0.19	Tolerated	-	Silent	No	-	-
	7	c.125 G>T	p.C42F	Missense	0.72	Tolerated	0.142	Benign	No	-	-
	8	c.127 C>T	p.P43S	Missense	0.65	Tolerated	0.004	Benign	No	-	-
	9	c.133 G>A	p.V45I	Missense	0.47	Tolerated	0	Benign	No	-	-
	10	c.135 C>T	p.V45V	Silent	0.68	Tolerated	-	Silent	No	-	-
	11	c.139 G>A	p.A47T	Missense	0.69	Tolerated	0	Benign	No	-	-
	12	c.139 G>A	p.A47T	Missense	0.69	Tolerated	0	Benign	No	-	-
	13	c.139 G>A	p.A47T	Missense	0.69	Tolerated	0	Benign	No	-	-
	14	c.139 G>A	p.A47T	Missense	0.69	Tolerated	0	Benign	No	-	-
	15	c.140 C>T	p.A47V	Missense	0.38	Tolerated	0.002	Benign	No	-	-
	16	c.140 C>T	p.A47V	Missense	0.38	Tolerated	0.002	Benign	No	-	-
	17	c.153 C>T	p.G51G	Silent	0.46	Tolerated	-	Silent	No	-	-
	18	c.184 G>A	p.A62T	Missense	0.56	Tolerated	0.454	Possibly damaging	No	-	-
	19	c.265 G>T	p.A89S	Missense	0.03	Damaging	0.998	Probably damaging	No	-	-
	20	c.268 C>G	p.H90D	Missense	0.13	Tolerated	0.213	Benign	No	-	-
	21	c.350 T>C	p.V117A	Missense	0.05	Damaging	0.999	Probably damaging	No	-	-
	22	c.401 G>A	p.R134H	Missense	0.06	Tolerated	0.307	Benign	No	-	-
	23	c.406 C>T	p.H136Y	Missense	0.13	Tolerated	0.004	Benign	No	-	-
	24	c.407 A>T	p.H136L	Missense	0.11	Tolerated	0.013	Benign	No	-	-
	25	c.429 C>A	p.S143R	Missense	0.34	Tolerated	0.027	Benign	YES	RGYW	minus
	26	c.499 C>A	p.R167S	Missense	0.05	Damaging	0.289	Benign	No	-	-
	SOCS1 minor cases with 2 mutations
	27	c.98 C>T	p.P33L	Missense	0.37	Tolerated	0	Benign	No	-	-
		c.133 G>A	p.V45I	Missense	0.47	Tolerated	0	Benign	No	-	-
	28	c.100 G>C	p.A34P	Missense	0.33	Tolerated	0.001	Benign	No	-	-
		c.109 G>A	p.A37T	Missense	0.57	Tolerated	0.002	Benign	No	-	-
	29	c.116 C>A	p.P39Q	Missense	0.17	Tolerated	0.799	Possibly damaging	No	-	-
		c.445 G>A	p.E149K	Missense	0.8	Tolerated	0.004	Benign	No	-	-
	30	c.117 G>A	p.P39P	Silent	1	Tolerated	-	Silent	No	-	-
		c.151 G>A	p.G51S	Missense	0.59	Tolerated	0,01	Benign	No	-	-
	31	c.122 C>T	p.P41L	Missense	0.04	Damaging	0.076	Benign	No	-	-
		c.151 G>C	p.G51R	Missense	0.45	Tolerated	0.084	Benign	No	-	-
	32	c.127 C>T	p.P43S	Missense	0.65	Tolerated	0.004	Benign	No	-	-
		c.266 C>T	p.A89V	Missense	0	Damaging	1	Probably damaging	No	-	-
	33	c.130 G>A	p.A44T	Missense	0.32	Tolerated	0.581	Possibly damaging	No	-	-
		c.331 T>C	p.C111R	Missense	0.03	Damaging	0.984	Probably damaging	No	-	-
	34	c.137 C>T	p.P46L	Missense	0.31	Tolerated	0	Benign	No	-	-
		c.146 C>T	p.A49V	Missense	0.68	Tolerated	0.437	Benign	No	-	-
	35	c.156 C>T	p.D52D	Missense	0.85	Tolerated	-	Silent	No	-	-
		c.319 C>T	p.R107C	Missense	0	Damaging	0.848	Possibly damaging	No	-	-
	36	c.347 G>A	p.S116N	Missense	0	Damaging	1	Probably damaging	No	-	-
		c.416 G>T	p.G139V	Missense	0.32	Tolerated	0.971	Probably damaging	YES	RGYW	plus
	SOCS1 minor cases with 3 mutation
	37	c.121 C>A	p.P41T	Missense	0.23	Tolerated	0	Benign	No	-	-
		c.130 G>A	p.A44T	Missense	0.32	Tolerated	0.581	Possibly Damaging	No	-	-
		c.266 C>A	p.A89E	Missense	0	Damaging	1	Probably Damaging	No	-	-
	38	c.135 C>T	p.V45V	Missense	0.68	Tolerated	-	Silent	No	-	-
		c.145 G>A	p.A49T	Missense	0.63	Tolerated	0.759	Possibly Damaging	No	-	-
		c.410 T>A	p.L137Q	Missense	0	Damaging	1	Probably Damaging	No	-	-
	39	c.239 A>G	p.Y80C	Missense	0	Damaging	1	Probably Damaging	YES	WA	plus
		c.458 A>T	p.H153L	Missense	0.03	Damaging	0.771	Possibly Damaging	No	-	-
		c.614 G>A	p.S205N	Missense	0.43	Tolerated	0.012	Benign	YES	RGYW	plus
	SOCS1 minor cases with 4 mutations
	40	c.28 G>T	p.D10D	Silent	1	Tolerated	-	Silent	No	-	-
		c.113 G>T	p.R38L	Missense	0.8	Tolerated	0	Benign	No	-	-
		c.129 C>A	p.P43P	Missense	0.55	Tolerated	-	Silent	No	-	-
		c.513 G>A	p.V71V	Silent	0.32	Tolerated	-	Silent	No	-	-
	41	c.43 A>T	p.T15S	Missense	0.73	Tolerated	0.002	Benign	No	-	-
		c.101 C>T	p.A34V	Missense	0.37	Tolerated	0.196	Benign	No	-	-
		c.187 G>A	p.D63N	Missense	0.04	Damaging	0.992	Probably damaging	No	-	-
		c.286 G>A	p.E96K	Missense	0.79	Tolerated	0.894	Possibly damaging	No	-	-
	42	c.98 C>T	p.P33L	Missense	0.37	Tolerated	0	Benign	No	-	-
		c.100 G>T	p.A34S	Missense	0.79	Tolerated	0.003	Benign	No	-	-
		c.137 C>T	p.P46L	Missense	0.31	Tolerated	0	Benign	No	-	-
		c.150 C>T	p.P50P	Missense	0.73	Tolerated	-	Silent	No	-	-
	43	c.98 C>T	p.P33L	Missense	0.37	Tolerated	0	Benign	No	-	-
		c.137 C>T	p.P46L	Missense	0.31	Tolerated	0	Benign	No	-	-
		c.144 G>A	p.P48P	Silent	1	Tolerated	-	Silent	No	-	-
		c.259 C>T	p.H87Y	Missense	1	Tolerated	0.004	Benign	YES	DGYW	minus
	44	c.115 C>T	p.P39S	Missense	0.31	Tolerated	0.099	Benign	No	-	-
		c.194 G>C	p.R65P	Missense	0.28	Tolerated	0.652	Possibly damaging	No	-	-
		c.291 C>T	p.P97P	Silent	1	Tolerated	-	Silent	No	-	-
		c.363 G>C	p.S121S	Silent	1	Tolerated	-	Silent	No	-	-
	SOCS1 minor cases with 5 mutations
	45	c.98 C>T	p.P33L	Missense	0.37	Tolerated	0	Benign	No	-	-
		c.115 C>T	p.P39S	Missense	0.31	Tolerated	0.099	Benign	No	-	-
		c.137 C>T	p.P46L	Missense	0.31	Tolerated	0	Benign	No	-	-
		c.278 T>C	p.L93P	Missense	0	Damaging	1	Probably damaging	No	-	-
		c.505 C>T	p.R169C	Missense	0.04	Damaging	0.09	Benign	No	-	-
	46	c.115 C>T	p.P39S	Missense	0.31	Tolerated	0.099	Benign	No	-	-
		c.151 G>A	p.G51S	Missense	0.59	Tolerated	0.01	Benign	No	-	-
		c.187 G>A	p.D63N	Missense	0.04	Damaging	0.992	Probably damaging	No	-	-
		c.286 G>A	p.E96K	Missense	0.79	Tolerated	0.894	Possibly damaging	No	-	-
		c.445 G>A	p.E149K	Missense	0.8	Tolerated	0.004	Benign	No	-	-
	47	c.117 G>A	p.P39P	Silent	1	Tolerated	-	Silent	No	-	-
		c.143 C>T	p.P48L	Missense	0.17	Tolerated	0.001	Benign	No	-	-
		c.183 C>T	p.H61H	Silent	0.68	Tolerated	-	Silent	No	-	-
		c.270 C>T	p.H90H	Silent	0.54	Tolerated	-	Silent	No	-	-
		c.286 G>A	p.E96K	Missense	0.79	Tolerated	0.894	Possibly damaging	No	-	-
	48	c.132 G>T	p.A44A	Silent	1	Tolerated	-	Silent	No	-	-
		c.135 C>T	p.V45V	Silent	0.68	Tolerated	-	Silent	No	-	-
		c.138 G>A	p.P46P	Silent	0.67	Tolerated	-	Silent	No	-	-
		c.145 G>A	p.A49T	Missense	0.63	Tolerated	0.759	Possibly damaging	No	-	-
		c.259 C>T	p.H87Y	Missense	1	Tolerated	0.004	Benign	YES	DGYW	minus
	49	c.136 C>T	p.P46S	Missense	1	Tolerated	0.008	Benign	No	-	-
		c.144 G>A	p.P48P	Silent	1	Tolerated	-	Silent	No	-	-
		c.146 C>T	p.A49V	Missense	0.68	Tolerated	0.437	Benign	No	-	-
		c.148 C>T	p.P50S	Missense	0.83	Tolerated	0.002	Benign	No	-	-
		c.547 G>A	p.V183M	Missense	0.24	Tolerated	0.836	Possibly damaging	No	-	-

## Sheet: Major
	SOCS1 major cases (N=15)			Mutation type	SIFT score	SIFT Prediction	Polyphen score	Polyphen Prediction	SHM (position)	SHM Motif	Strand
	SOCS1 major cases with 1 mutation
	1	c.439_441del3	p.L147	Deletion	-	Damaging	-	Damaging	No	-	-
	2	c.197_221del25	p.R66fs*10	Deletion	-	Damaging	-	Damaging	No	-	-
	3	c.305_325del21	p.A102_R109	Deletion	-	Damaging	-	Damaging	No	-	-
	4	c.91_121del31	p.S21 fs*54	Deletion	-	Damaging	-	Damaging	No	-	-
	SOCS1 major cases with 2 mutations
	5	c.215_216ins6	p.A72_L73insQS	Insertion	-	Damaging	-	Damaging	No	-	-
		c.546 C>G	p.I182M	Missense	0	Damaging	0.999	Probably damaging	No	-	-
	6	c.240 C>G	p.Y80*	Nonsense	-	Damaging	-	Damaging	YES (c.240)	RGYW	minus
		c.287_320del34	p.E96fs*98	Deletion	-	Damaging	-	Damaging	No	-	-
	7	c.115 C>A	p.P39T	Missense	0.23	Tolerated	0.003	Benign	No	-	-
		c.179 C>A	p.S60*	Nonsense	-	Damaging	-	Damaging	No	-	-
	SOCS1 major cases with 3 mutations
	8	c.109 G>T	p.A37S	Missense	0.74	Tolerated	0.002	Benign	No	-	-
		c.112 C>T	p.C38R	Missense	0.8	Tolerated	0.008	Benign	No	-	-
		c.345_350del6	p.S116_V117	Deletion	-	Damaging	-	Damaging	YES (c.345)	WA	minus
	9	c.118 C>T	p.R40W	Missense	0.02	Damaging	0.997	Probably damaging	No	-	-
		c.187 G>A	p.D63N	Missense	0.04	Damaging	0.992	Probably damaging	No	-	-
		c.289_306del18	p.P97_L102	Deletion	-	Damaging	-	Damaging	YES (c.289)	RGYW	minus
	10	c.137 C>T	p.P46L	Missense	0.31	Tolerated	0	Benign	No	-	-
		c.165del1	p.F55fs*29	Deletion	-	Damaging	-	Damaging	No	-	-
		c.411_429del19	p.L137fs*61	Deletion	-	Damaging	-	Damaging	YES (c.429)	RGYW	minus
	11	c.139 G>A	p.P47T	Missense	0.69	Tolerated	0.001	Benign	No	-	-
		c.143 C>T	p.P48L	Missense	0.43	Tolerated	0.001	Benign	No	-	-
		c.508_del	p.R169*	Deletion	-	Damaging	-	Damaging	No	-	-
	12	c.98_377del270	p.P33fs*79	Deletion	-	Damaging	-	Damaging	No	-	-
		c.520 C>A	p.L74M	Missense	0	Damaging	1	Probably damaging	No	-	-
		c.604 G>A	p.D202N	Missense	0.07	Tolerated	0.889	Possibly Damaging	No	-	-
	SOCS1 major case with 4 mutations
	13	c.26del1	p.A9fs*76	Deletion	-	Damaging	-	Damaging	No	-	-
		c.46 G>T	p.A16S	Missense	0.81	Tolerated	0.267	Benign	YES (c.46)	RGYW	plus
		c.122 C>T	p.P41L	Missense	0.04	Damaging	0.076	Benign	No	-	-
		c.242 G>A	p.W81*	Nonsense	-	Damaging	-	Damaging	No	-	-
	SOCS1 major case with 5 mutations
	14	c.137 C>T	p.P46L	Missense	0.31	Tolerated	0	Benign	No	-	-
		c.191_218del28	p.Y64fs*11	Deletion	-	Damaging	-	Damaging	YES (c.191)	WA	plus
		c.365del1	p.G122fs*82	Deletion	-	Damaging	-	Damaging	No	-	-
		c.411 G>A	p.L137L	Silent	1	Tolerated	-	Silent	No	-	-
		c.412_429del18	p.:137_S143	Deletion	-	Damaging	-	Damaging	YES (c.429)	RGYW	minus
	SOCS1 major case with 6 mutations
	15	c.126 C>T	p.C42C	Silent	0.4	Tolerated	-	Silent	YES (c.126)	RGYW	minus
		c.181_218del28	p.Y64fs*11	Deletion	-	Damaging	-	Damaging	No	-	-
		c.352 A>G	p.K118E	Missense	0.01	Damaging	0.885	Possibly Damaging	No	-	-
		c.365del1	p.G122fs*82	Deletion	-	Damaging	-	Damaging	No	-	-
		c.412_429del18	p.L137_S143	Deletion	-	Damaging	-	Damaging	YES (c.429)	RGYW	minus
		c.429 C>A	p.S143R	Missense	0.34	Tolerated	0.027	Benign	YES (c.429)	RGYW	minus
